# Supplementary material for: Construction of Reinforced Self-Cleaning and Efficient Photothermal PDMS@GDY@Cu Sponges toward Anticorrosion and Antibacterial Applications
Source: Nanomaterials (Basel). 2023 Aug 20;13(16):2381. doi: 10.3390/nano13162381 (PMC10459430; doi:10.3390/nano13162381)
Supplement: Supplementary file 1 [file nanomaterials-13-02381-s001.zip]

Archive with 3 entries (3 files):
- nanomaterials-2550362-supplementary.docx
- nanomaterials-2550362-video 1.mp4
- nanomaterials-2550362-video 2.mp4
